# Supplementary material for: Validity and Reliability of a Smartphone-Based Gait Assessment in Measuring Temporal Gait Parameters: Challenges and Recommendations
Source: Biosensors (Basel). 2025 Jun 20;15(7):397. doi: 10.3390/bios15070397 (PMC12294008; doi:10.3390/bios15070397)
Supplement: Supplementary file 1 [file biosensors-15-00397-s001.zip]

Archive with 1 entries (1 files):
- biosensors-3650080-supplementary.pdf
